# Supplementary material for: Mitochondrial and ribosomal markers in the identification of nematodes of clinical and veterinary importance
Source: Parasit Vectors. 2024 Feb 20;17:77. doi: 10.1186/s13071-023-06113-4 (PMC10880205; doi:10.1186/s13071-023-06113-4)
Supplement: Supplementary file 1 — Additional file 1: Table S1. Accession numbers of sequences used in the study. [file 13071_2023_6113_MOESM1_ESM.xlsx]

## Sheet: Sheet1
Molecular marker	Accession number	Species
ITS1	AB053230.1	Baylisascaris procyonis
	JQ403615.1
	KJ698570.1
	KJ698602.1
	MZ092854.1
	AB571304.1	Baylisascaris transfuga
	HM594951.1
	KC543489.1
	MW026409.1
	MW026411.1
	AB110019.1	Ascaris lumbricoides
	JN176659.1
	MF358963.1
	AJ554036.1
	EF153619.1
	B110022.1	Ascaris suum
	AB571302.1
	HQ721825.1
	MF358943.1
	AJ554043.1
	MF678787.1	Parascaris equorum
	MG882018.1
	MG882015.1
	MH030605.1
	MK209647.1
	HM800922.1	Toxascaris leonina
	MH030606.1
	JF837176.1
	MK309890.1
	MK315216.1
	AB110024.1	Toxocara canis
	MH213150.1
	MW590694.1
	JF837169.1
	KJ777161.1
	AB571303.1	Toxocara cati
	OM822766.1
	MZ597544.1
	MZ598516.1
	JX536257.1
	EU220231.1	Toxocara vitulorum
	KJ777164.1
	KJ777181.1
	JQ083351.1
	KX845689.1
	AB501348.1	Ancylostoma duodenale
	MK271367.1
	AJ001679.1
	KU996370.1
	KC896800.1
	AB501355.1	Ancylostoma ceylanicum
	JX317642.1
	LC036567.1
	KC896805.1
	AM850106.1	Ancylostoma caninum
	MG589635.1
	OM108318.1
	JX840458.1
	MK203854.1
	JQ812691.1	Ancylostoma tubaeforme
	MG865903.1
	KY474054.1
	MG904955.1
	MG733992.1
	KF690650.1	Uncinaria sanguinis
	KF690653.1
	KF690652.1
	KF690654.1
	KJ396039.1
	AY439022.1	Bunostomum trigonocephalum
	GQ859496.1
	KC998803.1
	KC998804.1
	MG182023.1
	GQ859497.1	Bunostomum phlebotomum
	AJ001680.1	Necator americanus
	LC036563.1
	KX577783.1
	KC896812.1
	MH665842.1
	AF217801.2	Dipetalonema reconditum
	AF228561.1	Mansonella ozzardi
	EU272180.1
	KR952332.1
	MN432519.1
	LT623912.1
	EU272182.1	Mansonella perstans
	OK050536.1
	MN432520.1
	KR080187.1
	MZ285887.1
	AF228566.1	Onchocerca volvulus
	AF228568.1
	AF228569.1
	AF228570.1
	EU272179.1
	JQ316671.1	Onchocerca fasciata
	MW940972.1
	AY621473.1	Wuchereria bancrofti
	AY621478.1
	EU272178.1
	AY621474.1
	AY621476.1
	EU373601.1	Brugia malayi
	EU373609.1
	EU373625.1
	JQ327145.1
	JQ327147.1
	AY621479.1	Dirofilaria repens
	AY621480.1
	AY621481.1
	MT052019.1
	MT052018.1	Dirofilaria immitis
	KY863453.1
	MK250768.1
	KY014643.1
	MK250793.1
	DQ995497.1	Loa loa
	EU272176.1
	KR080190.1
	OK050527.1
	MN821066.1
ITS2	AB051231.1	Baylisascaris procyonis
	MH030597.1
	JQ403615.1
	KC543488.1
	MZ092855.1
	EU642817.1	Baylisascaris transfuga
	EU642819.1
	MW026411.1
	EU642818.1
	HM594951.1
	MF358953.1	Ascaris lumbricoides
	MF358957.1
	MF358955.1
	MF358942.1
	MF358946.1
	AB571302.1	Ascaris suum
	FJ418786.1
	MF358956.1
	MF358939.1
	MF358962.1
	MF678787.1	Parascaris equorum
	MG882025.1
	MG882034.1
	MG882052.1
	MZ400507.1
	HM800923.1	Toxascaris leonina
	JF837175.1
	JF837178.1
	JF837179.1
	MK576032.1
	AB743614.1	Toxocara canis
	FJ418788.1
	MG214150.1
	AB743616.1
	AB819327.1
	AM231609.1	Toxocara malaysiensis
	EU189085.1	Toxocara vitulorum
	FJ418784.1
	JQ083352.1
	KY442062.1
	MG214151.1
	HQ389347.1	Toxocara cati
	HQ389348.1
	HQ389350.1
	JN391472.1
	JN391473.1
	AB751614.1	Ancylostoma caninum
	JQ812694.1
	KP844736.1
	AB751616.1
	AM850106.1
	AJ001592.1	Ancylostoma tubaeforme
	JX220891.1
	JQ812691.1
	AJ001594.1	Ancylostoma duodenale
	EU344797.1
	MG271919.1
	MK271367.1
	KC632570.1
	AF263490.1	Ancylostoma ceylanicum
	KM066110.1
	DQ438080.1
	KC632568.1
	LC036567.1
	KF690652.1	Uncinaria sanguinis
	KF690670.1
	KF690658.1
	KF690660.1
	KJ396039.1
	AF194145.1	Uncinaria stenocephala
	HQ262053.1
	HQ262054.1
	HQ262055.1
	MT345056.1
	AB793528.1	Necator americanus
	LC088287.1
	AF217891.1
	MG770103.1
	MK036419.1
	FJ616999.1	Bunostomum phlebotomum
	LC500238.1
	GQ859497.1
	AY439022.1	Bunostomum trigonocephalum
	KC998754.1
	KC998753.1
	GQ859496.1
	MG182023.1
	AF217800.2	Dirofilaria immitis
	EU182329.1
	KY863453.1
	JX481279.1
	EU182330.1
	JQ039743.1	Dirofilaria repens
	MT361872.1
	KM108773.1
	MH469230.1
	MK942385.1
	AF228565.1	Onchocerca volvulus
	AF228567.1
	AF228572.1
	AF228570.1
	AF228568.1
	JQ316671.1	Onchocerca fasciata
	MW940972.1
	EU368163.1	Wuchereria bancrofti
	JX162119.1
	EU368164.1
	EU368166.1
	EU368165.1
	EU373613.1	Brugia malayi
	EU373617.1
	MW192397.1
	MW192401.1
	MW192405.1
	AF228559.1	Mansonella ozzardi
	AF228561.1
	MN432519.1
	AF228564.1
	AF228563.1
	MN432520.1	Mansonella perstans
	GU593976.1	Acanthocheilonema reconditum
	MG692558.1
	KX932119.1
	MG692585.1
	GU593978.1
18S	EF180059.1	Toxocara cati
	JN256975.1
	JN256973.1
	JN256974.1
	JN256976.1	Toxocara canis
	U94382.1
	JN256977.1
	EF180078.1	Toxocara vitulorum
	KT737381.1
	JN256982.1	Toxascaris leonina
	JN256983.1
	JN256979.1
	JN256980.1
	U94383.1
	JN256988.1	Baylisascaris transfuga
	U94369.1
	JN256989.1
	JN256990.1
	KC172105.1	Baylisascaris procyonis
	U94368.1
	KM079631.1	Ascaris lumbricoides
	LN600406.1
	LN600408.1
	U94366.1
	KM079643.1	Ascaris suum
	MN558962.1
	KM079644.1
	KM079646.1
	U94367.1
	U94378.1	Parascaris equorum
	KT427387.1	Lagochilascaris minor
	MN115557.1
	MN115558.1
	AJ920347.2	Ancylostoma caninum
	EU344798.1	Ancylostoma duodenale
	LC036567.1	Ancylostoma ceylanicum
	AY295811.1	Necator americanus
	AJ920348.1
	KX962331.1	Uncinaria stenocephala
	MT372803.1
	MT361102.1
	MT361103.1
	MN218457.1
	AB973229.1	Dirofilaria repens
	MN728215.1
	MK192093.1
	MZ427510.1
	AB973230.1	Dirofilaria immitis
	KP760133.1
	MN795081.1
	MZ265267.1
	MZ265271.1
	DQ094173.1	Loa loa
	KP760143.1
	MG188681.1	Onchocerca fasciata
	AF227234.1	Wuchereria bancrofti
	AY843438.1
	AY843436.1
	AY843437.1
	KP760120.1	Brugia malayi
	EU272177.1	Mansonella perstans
	EU272181.1
	MN432520.1
	EU272182.1
	LT623912.1	Mansonella ozzardi
	MN432519.1
	EU272180.1
	KP760147.1
cox1	AB591801.1	Ascaris lumbricoides
	GU326954.1
	MK792805.1
	MK792808.1
	MK792813.1
	AB591802.1	Ascaris suum
	MH795157.1
	AB591804.1
	AB591805.1
	HQ704901.1
	JF780951.1	Toxascaris leonina
	MK522179.1
	MK522181.1
	MT895786.1
	KC293946.1
	OL331248.1	Lagochilascaris minor
	OL331250.1
	EU740387.1	Baylisascaris transfuga
	HQ671079.1
	MK558921.1
	MH795154.1
	MH795155.1
	KT223037.1	Baylisascaris procyonis
	MH795149.1
	MH795150.1
	MZ164969.1
	MN178133.1
	MF678786.1	Parascaris equorum
	MH795158.1
	MK209651.1
	MK209658.1
	MK209666.1
	AJ920058.1	Toxocara malaysiensis
	AJ920061.1
	MT359294.1
	MT359296.1
	AM412316.1
	AJ920062.1	Toxocara vitulorum
	FJ664617.1
	KY313642.1
	MG911730.1
	MG905159.1
	KC200212.1	Toxocara cati
	MT359290.1
	KX963446.1
	MT359305.1
	MW094219.1
	JF780944.1	Toxocara canis
	KC293913.1
	KX963444.1
	MT359314.1
	MZ714140.1
	AB751617.1	Ancylostoma caninum
	AJ407965.1
	FJ483518.1
	MN215971.1
	AJ407962.1
	AJ407939.1	Uncinaria stenocephala
	KX962377.1
	MT361501.1
	MT361502.1
	KX962477.1
	KF896598.1	Ancylostoma ceylanicum
	MW008735.1
	MK792834.1
	KF896604.1
	MW549617.1
	AJ407940.1	Ancylostoma tubaeforme
	FR846496.1
	FR846500.1
	FR846507.1
	KY070315.1
	AJ407955.1	Ancylostoma duodenale
	KY400022.1
	KY400026.1
	AJ417718.1
	MK288015.1
	AB793571.1	Necator americanus
	AJ292247.1
	MK040557.1
	LC036566.1
	AJ407944.1
	FJ483517.1	Bunostomum phlebotomum
	KF011546.1
	MW067147.1
	JX272210.1	Bunostomum trigonocephalum
	KF255998.1
	JX272218.1
	JX272225.1
	JX272234.1
	KF924756.1	Uncinaria sanguinis
	KF924757.1
	AJ271610.1	Brugia malayi
	MN598543.1
	MK250714.1
	MK250733.1
	MK250753.1
	AJ271612.1	Wuchereria bancrofti
	KY883763.1
	AM749235.1
	JF775522.1
	JQ316200.1
	AJ544875.1	Loa loa
	HQ186250.1
	KP760194.1
	AJ271613.1	Dirofilaria immitis
	KC107805.1
	MK250757.1
	EU159111.1
	MZ266364.1
	AJ271614.1	Dirofilaria repens
	KY828978.1
	MH541831.1
	MZ081850.1
	KR998259.1
	AJ544876.1	Acanthocheilonema reconditum
	MT193077.1
	MT230067.1
	MW138007.1
	MW656249.1
	AF015193.1	Onchocerca volvulus
	AM749284.1
	AM749285.1
	KC167355.1
	MH190075.1
	JQ316672.1	Onchocerca fasciata
	MT002817.1
	MG188678.1
	MW940966.1
	JF412338.1	Mansonella ozzardi
	JF412343.1
	JF412346.1
	JF412347.1
	JF412344.1
	KU215907.1	Mansonella perstans
	LT623909.1
	MN890049.1
	MN890106.1
	MN890052.1
12S	KY045802.1	Ascaris lumbricoides
	MT135064.1
	HQ704900.1
	KY368755.1
	NC016198.1
	NC001327.1	Ascaris suum
	MG937795.1
	MT135062.1
	FJ418791.1
	MN567666.1
	MN329693.1	Toxascaris leonina
	MW560284.1
	NC023504.1
	MK516267.1
	JN256972.1	Baylisascaris transfuga
	NC015924.1
	MH509386.1
	MH551545.1
	MG937793.1
	JF951366.1	Baylisascaris procyonis
	MG937787.1
	NC016200.1
	MG937796.1	Parascaris equorum
	NC036427.1
	MN115739.1	Lagochilascaris minor
	MN115740.1
	KJ777172.1	Toxocara vitulorum
	MG214156.1
	KJ777170.1
	FJ418789.1
	MG214157.1
	NC010527.1	Toxocara malaysiensis
	KJ777169.1	Toxocara cati
	NC010773.1
	JN256957.1
	JN256956.1
	JN256961.1
	KJ777168.1	Toxocara canis
	MG214155.1
	NC010690.1
	MH469494.1
	AJ417719.2	Necator americanus
	NC003416.2
	AJ556134.1
	MT135090.1
	MT135091.1
	AP017673.1	Ancylostoma caninum
	NC012309.1
	MN215971.1
	AP017676.1	Ancylostoma duodenale
	NC003415.1
	NC034289.1	Ancylostoma tubaeforme
	AP017674.1	Ancylostoma ceylanicum
	NC035142.1
	KM066111.1
	HQ262165.1	Uncinaria stenocephala
	HQ262168.1
	HQ262166.1
	HQ262167.1
	KF924756.1	Uncinaria sanguinis
	NC025267.1
	KF011546.1	Bunostomum phlebotomum
	MW067147.1
	NC012308.1
	KF255998.1	Bunostomum trigonocephalum
	NC019803.1
	AJ544840.1	Onchocerca volvulus
	DQ523741.1
	KT599912.1
	AY462921.1
	AM779854.1
	DQ523744.1	Onchocerca fasciata
	MN985128.1
	MG188679.1
	MN985127.1
	MW940977.1
	AM779771.1	Dirofilaria immitis
	EU182327.1
	MW512514.1
	NC005305
	FN391554.1
	GQ292761.1	Dirofilaria repens
	KC953031.1
	KM205377.1
	MK192091.1
	MZ435873.1
	AJ544843.1	Brugia malayi
	KP760317.1
	MN598549.1
	MT149211.1
	NC004298.1
	AJ544844.1	Wuchereria bancrofti
	JF775522.1
	JN367461.1
	NC016186.1
	JQ316200.1
	AJ544845.1	Loa loa
	HQ186250.1
	FR827907.1
	FR827908.1
	KP760339.1
	LT623913.1	Mansonella perstans
	MT361687.1
	LT623914.1	Mansonella ozzardi
	AJ544853.1	Acanthocheilonema reconditum
	MT252011.1
	MZ678928.1
	KP898740.1
	KY677825.1
16S	AP017677.1	Ascaris lumbricoides
	KY045803.1
	HQ704900.1
	JN801161.1
	KY045802.1
	HQ704901.1	Ascaris suum
	KY045805.1
	KY045800.1
	KY045801.1
	KY045804.1
	AP017696.1	Parascaris equorum
	MF678786.1
	HQ671079.1	Baylisascaris transfuga
	JF951366.1	Baylisascaris procyonis
	KC902750.1	Toxascaris leonina
	MN329693.1
	MW560284.1
	MK516267.1
	AM411108.1	Toxocara canis
	EU730761.1
	AP017701.1
	JN593098.1
	AM411622.1	Toxocara cati
	AM412316.1	Toxocara malaysiensis
	FJ664617.1	Toxocara vitulorum
	AJ417718.1	Ancylostoma duodenale
	AJ556180.1
	AJ556179.1
	AJ556178.1
	AP017676.1
	KY070315.1	Ancylostoma tubaeforme
	AP017673.1	Ancylostoma caninum
	FJ483518.1
	MN215971.1
	AP017674.1	Ancylostoma ceylanicum
	KY640299.1
	KF924756.1	Uncinaria sanguinis
	KF924757.1
	AJ417719.2	Necator americanus
	AJ556129.1
	AJ556111.1
	AJ556123.1
	AJ556134.1
	FJ483517.1	Bunostomum phlebotomum
	KF011546.1
	MW067147.1
	JQ234674.1	Bunostomum trigonocephalum
	KF255998.1
	AF538716.1	Brugia malayi
	MT149211.1
	HQ184469.1	Wuchereria bancrofti
	JF775522.1
	JN367461.1
	JQ316200.1
	HQ186250.1	Loa loa
	AF015193.1	Onchocerca volvulus
	AP017695.1
	KT599912.1
	AJ537512.1	Dirofilaria immitis
	KC846057.1
	KC846059.1
	KC846062.1
	KC846063.1
	KR071802.1	Dirofilaria repens
	KX265049.1
	KX265047.1
	KX265048.1
	MT361687.1	Mansonella perstans
