# Supplementary material for: Mitochondrial and ribosomal markers in the identification of nematodes of clinical and veterinary importance
Source: Parasit Vectors. 2024 Feb 20;17:77. doi: 10.1186/s13071-023-06113-4 (PMC10880205; doi:10.1186/s13071-023-06113-4)
Supplement: Supplementary file 2 — Additional file 2: Table S2. Best nucleotide substitution models for each marker and family used in the analysis. [file 13071_2023_6113_MOESM2_ESM.xlsx]

## Sheet: Hoja 1
Family	Marker	J model test (BC)
Onchocercidae	cox1	TIM3+G
Onchocercidae	ITS2	TPM3uf+G
Onchocercidae	16S	HKY+G
Onchocercidae	18S	K80+G
Onchocercidae	12S	HKY
Onchocercidae	ITS1	TPM2uf+G
Ascarididae	cox1	TPM3uf+G
Ascarididae	ITS2	TPM1uf+G
Ascarididae	16S	TPM2uf+G+I
Ascarididae	18S	TrNef+1
Ascarididae	12S	HKY+G
Ascarididae	ITS1	HKY+G
Ancylostomatidae	cox1	TIM3+G
Ancylostomatidae	ITS2	HKY+G
Ancylostomatidae	16S	TIM3+G
Ancylostomatidae	18S	TIM+G
Ancylostomatidae	12S	TIM+G
Ancylostomatidae	ITS1	HKY+G
