# Supplementary material for: Mitochondrial and ribosomal markers in the identification of nematodes of clinical and veterinary importance
Source: Parasit Vectors. 2024 Feb 20;17:77. doi: 10.1186/s13071-023-06113-4 (PMC10880205; doi:10.1186/s13071-023-06113-4)
Supplement: Supplementary file 3 — Additional file 3. Script used for constructing violin plots with nucleotide p-distances. [file 13071_2023_6113_MOESM3_ESM.txt]

library("ggforce")
library("devtools")
library("easyGgplot2")
library("ggplot2")
library("ggprism")
library("readxl") 
df1<-read_excel("C:/Users/roble/OneDrive/UCR/GGPLOT2-Violin plots/Violin_plots_ancylostomatidae.xlsx")
ggplot(data=df1, mapping=aes(x=Genetic_Marker, y=Identity_Score, colour= Genetic_Marker))+
  geom_violin(alpha = 0.2) +
  geom_sina(override.aes=list(alpha = 0.5))+
  xlab("Genetic_Marker")+ ylab("Identity_Score")+ 
  stat_summary(fun=mean, geom="point", size=2, color="black")+ 
  stat_summary(fun.data="mean_sdl", mult=1,geom="pointrange", width=0.2,color="black")+
  scale_x_discrete(limits=c("18S", "ITS-1", "ITS-2", "Cox1", "12S", "16S"))
  
